# Supplementary material for: Polysaccharides from Citrus Fruit with Different Mastication Traits Ameliorate DSS-Induced Ulcerative Colitis by Restoring Intestinal Barrier Function and Microbiota Balance
Source: Foods. 2025 Dec 24;15(1):52. doi: 10.3390/foods15010052 (PMC12785777; doi:10.3390/foods15010052)
Supplement: Supplementary file 1 [file foods-15-00052-s001.zip]

Archive with 1 entries (1 files):
- foods-4025080-supplementary.pdf
